# Supplementary material for: Purification and Electron Transfer from Soluble c-Type Cytochrome TorC to TorA for Trimethylamine N-Oxide Reduction
Source: Int J Mol Sci. 2024 Dec 12;25(24):13331. doi: 10.3390/ijms252413331 (PMC11727998; doi:10.3390/ijms252413331)
Supplement: Supplementary file 1 [file ijms-25-13331-s001.zip]

Archive with 1 entries (1 files):
- ijms-3358574-supplementary.pdf
